# Supplementary material for: Computer tomography guided thoracoscopic resection of small pulmonary nodules in the hybrid theatre
Source: PLoS One. 2021 Nov 3;16(11):e0258896. doi: 10.1371/journal.pone.0258896 (PMC8565725; doi:10.1371/journal.pone.0258896)
Supplement: S1 Data — (XLSX) [file pone.0258896.s001.xlsx]

## Sheet: Patient Overall Data
Patient number	Lesion number	Gender	Primary malignancy	Histology results	Organ	CDC	Hospital Stay (d)	Lesion localisation	Seite	Drahttyp	Erfahren	inplane/offplane	Time for marking wire placement (min)	Time for resection by VATS (min)	Overall procedural duration (min)	Largest lesion diameter (mm)	Größe axial 2 (mm)	Größe cc (mm)		Pneumothorax	Läsion getroffen	Erfolgreiche VATS	Angular deviation (degree)	Absolut deviation tip-centre (mm)	Needle Length (mm)	Path Length (mm)	Longitudinal Deviation (absolut, mm)	Lesion depth (mm)*	Depth/Diameter	Total number of CBCT (runs)	1. CBCT Protocol	1. CBCT Voltage (kV)	1. CBCT Current (mA)	DAP (microGym2)	5. CBCT mGy	6. CBCT Protocol	6. CBCT Voltage (kV)	6. CBCT Current (mA)	6. CBCT DAP (mGycm2)	6. CBCT mGy	Fluoro	Fluoro Zeit (min)	Fluoro DAP (microGym2)
1	1	female	malignant melanoma	malignant melanoma metastasis, R0 resected	Lunge		5	6	re	Somatex Medical 90mm MR Duo Marker Nadel 20G	1	1	#REF!	42	#REF!	5.6	5.5	7.5	0.1656	ja	ja	ja	3	3.93	57.3	54.6	2.7	9	1.60714	2	6sDCT Body	90	144	3403.2	na	na	na	na	na	na	nein	0	3.26
2	2	female	anal carcinoma	adenocarcinoma in situ of the lung, R0 resected	Lunge		4	6	re	Somatex Medical 90mm MR Duo Marker Nadel 20G	1	1	#REF!	35	#REF!	9.4	7.6	8.3	0.3486	ja	ja	ja	0.5	3.52	49.2	52.7	3.5	15	1.59574	3	6sDCT Body	90	241	6089.9	na	na	na	na	na	na	nein	0.1	20.1
3	3	female	hepatocellular carcinoma	hepatocellular-carcinoma metastasis, R0 resected	Lunge	0	8	9	li	Somatex Medical 90mm MR Duo Marker Nadel	1	1	#REF!	36	#REF!	10.7	7.7	10	0.5336	ja	ja	ja	6.8	7.25	58.3	56.3	2	11	1.02804	3	6sDCT Body	90	393	9108.6	na	na	na	na	na	na	nein	0	1
4	4	female	synovia sarcoma	synovial-sarcoma metastasis, R0 resected	Lunge	0	6	10	li	Somatex Medical 90mm MR Duo Marker Nadel 20G	1	2	#REF!	32	#REF!	8.9	5.4	7.3	0.2386	ja	nein	ja	3.4	10.2	61.8	70.9	9.1	18	2.02247	3	6sDCT Body	89	41	1511.04	na	na	na	na	na	na	nein	1.6	122.47
5	5	female	colorectal carcinoma	adenocarcinoma in situ of the lung, R0 resected	Lunge	1	12	2	re	na	1	1	#REF!	69	#REF!	10	9	10	0.5222	Intervention wegen Kollisionen nicht möglich, VATS, Clipmarkierung, dann resektion		ja			n.a.	n.a.		4	0.4	5	6sDCT Body	90	279	7591.3	68.4	na	na	na	na	na	nein	0.1	7.74
6	6	male	malignant melanoma	malignant melanoma metastasis, R0 resected	Lunge	0	5	6	re	Somatex Medical 90mm MR Duo Marker Nadel 20G	1	1	#REF!	33	#REF!	8.2	7.6	7.7	0.2453	ja	ja	ja	2.3	14	87.7	74.4	13.3	17	2.07317	4	12sDCT Large Volume	96	446	9811.6	na	na	na	na	na	na	nein	2.1	152.99
7	7	female	none	adenocarcinoma of the lung, R0 resected	Lunge	0	5	4	re	Somatex Lungen Marker System 150mm 18G	1	1	#REF!	32	#REF!	9.2	8.5	8.8	0.2951	ja	ja	ja	4.9	6.24	63.5	63.5	0	32	3.47826	5	6sDCT Body	90	156	3731.1	43.5	na	na	na	na	na	nein	1.4	92.87
8	8	male	prostate cancer	prostate cancer metastasis, R0 resected	Lunge	0	6	8	re	Somatex Lungen Marker System 150mm 18G	1	2	#REF!	31	#REF!	7.29	6.05	6	0.2	ja	ja	ja	5.6	8.13	82.2	80.4	1.8	12	1.64609	4	12sDCT Large Volume	90	390	7015.8	na	na	na	na	na	na	nein	0.1	7.17
9	9	male	oropharynx carcinoma	benign granuloma	Lunge	0	4	2	li	Somatex Lungen Marker System 150mm 18G	1	1	#REF!	33	#REF!	9	7	6	0.2	nein	ja	ja	5.4	5	49	46.2	2.8	13	1.44444	6	12sDCT Large Volume	90	220	2768.22	25.7	12sDCT Large Volume	90	157	777.32	25.9	nein	0.1	4.41
10	10	male	renal cell carcinoma	renal cell carcinoma metastasis, R0 resected	Lunge	0	4	2	re	Somatex Lungen Marker System 150mm 18G	1	1	#REF!	45	#REF!	8	6	8	0.24	nein	ja	ja	3.3	8	90	82	8	16	2	2	12sDCT Large Volume			8701							nein	0.3	12.13
11	11	female	none	adenocarcinoma of the lung, R0 resected	Lunge	IIIb	8	1	re	Somatex Lungen Marker System 150mm 18G	1	2	#REF!	31	#REF!	12	11	13	1	ja	ja	ja	4.5	6	90	83	7	13	1.08333	2	12sDCT Large Volume	90	196	2781.37	na	na	na	na	na	na	nein	0.2	19.35
12	12	female	renal cell carcinoma	renal cell carcinoma metastasis, R0 resected	Lunge	0	4	1	re	Somatex Lungen Marker System 150mm 18G	1	1	#REF!	36	#REF!	4.4	3.1	3	0.04	ja	ja	ja	6	11	95	85	10	9.2	2.09091	5	12sDCT Large Volume			33927							nein	0.8	126.85
13	13	female	adenocarcinoma of the lung	inflammatory lymphnode	Lunge	0	3	6	re	Somatex Lungen Marker System 150mm 18G	1	1	#REF!	31	#REF!	5	4	4	0.11	ja	ja	ja	3.6	3	37	39	2	16	3.2	2	12sDCT Large Volume			2821							nein	0.2	11.84
14	14	female	malignant melanoma	anthracotic lymphnode	Lunge	0	4	8	li	Somatex Lungen Marker System 150mm 18G	1	2	#REF!	33	#REF!	6	4	7	0.15	ja	ja	ja	5	4.5	55	53	2	24	4	4	12sDCT Large Volume	90	162	2122.19	na	na	na	na	na	na	nein	0.2	8.54
	15	female	malignant melanoma	anthracotic lymphnode	Lunge			2	li	Somatex Lungen Marker System 150mm 18G	1	1	#REF!	34	#REF!	4	4	4	0.02	ja	ja	ja	4.2	6.6	60	53	7	14	3.5	6	12sDCT Large Volume	89	79	1765.29	24.7	12sDCT Large Volume	90	160	740.46	24.7	nein	0.2	8.54
15	16	male	malignant melanoma	tuberculosis	Lunge	0	4	9	li	Somatex Lungen Marker System 150mm 18G	1	1	#REF!	30	#REF!	5	5	5	0.3	ja	ja	ja	6.2	7	67.5	59.5	8	19	3.8	2	12sDCT Large Volume			6850							nein	0.1	25.44
16	17	male	malignant melanoma	anthracotic lymphnode	Lunge	0	5	4	re	Somatex Lungen Marker System 150mm 18G	1	1	#REF!	34	#REF!	6	5	4		ja	ja	ja	2.7	4	92	86	6	15	2.5	2	12sDCT Large Volume			9954							nein	0.3	36.89
17	18	female	transitional cell carcinoma	transitional cell ca metastasis, R0 resected	Lunge	0	3	6	re	Somatex Lungen Marker System 150mm 18G	1	1	#REF!	33	#REF!	8	8	8		ja	ja	ja	2	4	44	33	11	11	1.375	2	12sDCT Large Volume										nein	0.1	11.21
18	19	female	bronchial carcinoma, suspected contralateral bronchial carcinoma	adenocarcinoma of the lung, R0 resected	Lunge	0	4	2	li	Somatex Lungen Marker System 150mm 18G	1	1	#REF!	29	#REF!	6	5	6		ja	ja	ja	2.5	12	69	57	12	7	1.16667	4	12sDCT Large Volume	90	247	3927.1	na	na	na	na	na	na	nein	0.9	66.54
19	20	male	renal cell carcinoma	renal clear cell metastasis, R0 resected	Lunge	I	9	3	li	Somatex Lungen Marker System 150mm 18G	1	1	#REF!	32	#REF!	11	9	15		ja	ja	ja	3.6	6	74	65	9	18	1.63636	4	12sDCT Large Volume	92	456	8766.4	na	na	na	na	na	na	nein	1.1	86.91
20	21	male	colorectal carcinoma	colorectal ca metastasis, R0 resected	Lunge	0	3	2	re	Somatex Lungen Marker System 150mm 18G	1	2	#REF!	36	#REF!	6	6	6		nein	ja	ja	3.1	4	77	73	4	8	1.33333	2	12sDCT Large Volume			11286							nein	0.2	33
21	22	male	colorectal carcinoma	anthracotic lymphnode	Lunge	0	5	10	li	Somatex Lungen Marker System 150mm 18G	1	1	#REF!	33	#REF!	6	5	4		ja	ja	ja	5.4	7	61	57	4	21	3.5	2	12sDCT Large Volume			8287							nein	0	n/a
22	23	female	colorectal carcinoma	colorectal ca metastasis, R0 resected	Lunge	0	4	5	li	Somatex Lungen Marker System 150mm 18G	1	1	#REF!	32	#REF!	4	4	3		nein	ja	ja	9	7	39	37	2	6	1.5	2	12sDCT Large Volume			6286							nein	0	n/a
23	24	male	osteosarcoma	osteosarcoma metastasis, R0 resected	Lunge	0	2	6	li	18G Bard biopsy set	1	1	#REF!	33	#REF!	13	13	11		nein	ja	ja	2.3	2	80	83	3	36	2.76923	2	12sDCT Large Volume			3325							nein	0	n/a
24	25	male	renal cell carcinoma	renal cell ca metastasis, R0 resected	Lunge	0	4	10	li	Somatex Lungen Marker System 150mm 18G	1	1	#REF!	29	#REF!	9	8	7		ja	ja	ja	7	9	53	47	6	12	1.33333	2	12sDCT Large Volume			8875							nein	1	42
25	26	female	colorectal carcinoma	colorectal ca metastasis, R0 resected	Lunge	0	3	8	li	Somatex Lungen Marker System 150mm 18G	1	1	#REF!	31	#REF!	13	12	10		ja	ja	ja	7	8	72	51	21	43	3.30769	2	12sDCT Large Volume			5582							nein	0	n/a
26	27	female	colorectal carcinoma	pulmonary hamartoma, R0 resected	Lunge	0	4	5	re	Somatex Lungen Marker System 150mm 18G	2	1	24	33	57	4	4	4		ja	ja	ja	3	4	47	49	2	9	2.25	2	12sDCT Large Volume										ja	0.2	12
27	28	male	NSCLC	de novo NSCLC		0	3	6	li		2	1	#REF!	35	#REF!	12				ja	nein	ja	5	12		57	12	10	0.833333	2	12sDCT Large Volume			8570							ja	0.2	43
28	29	male	colorectal cancer	colorectal cancer		0	3	8	li		3	1	#REF!	29	#REF!	7				ja	nein	ja	3	9		48	8	23	3.28571	2	12sDCT Large Volume			4213							nein	0	n/a
29	30	male	malignant melanoma	malignant melanoma	Lunge	0	3	4	re		2	1	20	34	54	7				ja	ja	ja	4	11		42	10	20	2.85714	2	12sDCT Large Volume			5846							ja	1.8	104
30	31	male	leiomyosarcoma	leiomyosarcoma		0	3	4	re		2	1	29	38	67	5				ja	nein	ja	2	12		42	15	15	3	3	12sDCT Large Volume			6256							ja	2.1	152.99
31	32	male	colorectal cancer	colorectal cancer		0	6	9	li		3	1	#REF!	35	#REF!	8				ja	nein	(ja)	0	7		68	5	41	5.125	7	12sDCT Large Volume			30212							nein	0	n/a
32	33	female	renal cell carcinoma	renal cell carcinoma		0	3	6	li		3	1	#REF!	34	#REF!	6				ja	nein	ja	4	10		59	12	17	2.83333	4	12sDCT Large Volume			20732							nein	0.2	9
33	34	make	prostate cancer	NSCLC adeno		0	3	2	re		2	1	#REF!	36	#REF!	12				nein	ja	ja	6	13		73	11	20	1.66667	2	12sDCT Large Volume			6732							ja	0.640703	51.5318
34	35	male	renal cell carcinoma	renal cell carcinoma		0	3	2	li			1	#REF!	32	#REF!	8				nein	ja	ja	5	7		91	7	25	3.125	3	12sDCT Large Volume			4534							ja	0.1	36
35	36	male	malignant melanoma	malignant melanoma		0	4	4	re		2	1	12	33	45	9				ja	ja	ja	2	2		52	2	25	2.77778	2	12sDCT Large Volume			5721							ja	0.3	32.7729
36	37	male	GIST	tuberculosis		0	4	2	re		2	1	#REF!	36	#REF!	8				ja	ja	ja	6	6		47	8	30	3.75	2	12sDCT Large Volume			3589							ja	0.1	17
37	38	female	cervix carcinoma	NSCLC adeno		0	4	1	re		2			37	37	7				ja	ja	ja	7	8		64	5	53	7.57143	2	12sDCT Large Volume
38	39	male	urothelial carcinoma	unspecific inflammatory material		0	5	2	re		3	2	#REF!	29	#REF!	8				ja	ja	ja	5	5		68	3	31	3.875	2	12sDCT Large Volume			5367							nein	0.1	7
39	40	female	MM, oropharynx Ca	primary lung cancer		0	5	8	li		3	1	#REF!	53	#REF!	9				ja	nein	ja	7	7		38	6	13	1.44444	2	12sDCT Large Volume			3780							nein	0.1	4
40	41	female	Rectual cancer	rectal cancer metastasis		0	5	10	re		3	1	#REF!	83	#REF!	17				nein	ja	ja	6	5		6	5	18	1.05882	2	12sDCT Large Volume			6877							nein	0.1	7
41	42	male	malignant melanoma	atelectasis		0	3	2	re		3	2	#REF!	101	#REF!	31				ja	nein	ja	7	16		75	10	13	0.419355	2	12sDCT Large Volume			7415							nein	0	11
42	43	female	Lung Ca	Lung Ca		0	4	2	li		3	1	#REF!	80	#REF!	9				ja	ja	ja	0	0		60	0	35	3.88889	2	12sDCT Large Volume			2987							nein	0	1
43	44	male	malignant melanoma	Malignant melanoma		0	20	3	re		3	1	26	129	155	3				nein	ja	ja	0	0		51	0	12	4	2	12sDCT Large Volume			4175							nein	0	2
44	45	male	Lung Ca	Lung Ca		0	5	2	re		3	1	22	45	67	9				ja	ja	ja	2	2		60	2	25	2.77778	2	12sDCT Large Volume			5504							nein	0.1	3.6
45	46	male	Hypopharynx	Hypopharynx/Lung??		0	4	10	li		3	1	17	42	59	8				nein	ja	ja	0	0		29	0	9	1.125	2	12sDCT Large Volume			5452							nein	0	2.66
46	47	female	No malignancy	minimally invasive lung adenocarcinoma		0	2	2	re		3	1	24	53	77	12				ja	ja	ja	1	2		57	1	5	0.416667	2	12sDCT Large Volume			4357							nein	0	1.5
47	48	male	Rectal cancer	hamartoma		0	3	9	li		3	1	21	37	58	10				ja	ja	ja	1	1		60	1	25	2.5	2	12sDCT Large Volume			9097							nein	0	1.5
48	49	female	Parotis Ca	metastasis of the parotis Ca		0	4	6	li		3	1	17	52	69	5				ja	ja	ja	0	0		5	0	23	4.6	2	12sDCT Large Volume			2953							nein	0	1
	50	female	Parotis Ca	metastasis of the parotis Ca				9	li		3	1	12	30	42	5				ja	nein	ja	0	0		4	10	20	4	2	12sDCT Large Volume			4387							nein	0	1
49	51	male	no malignancy	Tuberculosis		0	4	8	re		3	1	17	74	91	10				ja	ja	ja	0	0		60	0	9	0.9	2	12sDCT Large Volume			5129							nein	0	1
50	52	male	CCC	Metastasis of the CCC		0	3	8	re		3	1	13	76	89	4				ja	ja	ja	0	0		24	0	7	1.75	2	12sDCT Large Volume			9405							nein	0	1
